# Supplementary material for: Proteomic profiling of the monothiol glutaredoxin Grx3 reveals its global role in the regulation of iron dependent processes
Source: PLoS Genet. 2020 Jun 11;16(6):e1008881. doi: 10.1371/journal.pgen.1008881 (PMC7319344; doi:10.1371/journal.pgen.1008881)
Supplement: S2 Table — A complete listing of enriched GO categories of Grx3-HBH co-purified proteins presented in S1 Table. Proteins observed in 2 out of 4 or more samples were analyzed using the CGD GO Finder Slim tool by biological process (A) or PANTHER Pathways (B). Results with a FDR P value < 0.05 were excluded. (XLSX) [file pgen.1008881.s002.xlsx]

## Sheet: Table S2A
Table S2. GO analysis of Grx3 interacting proteins. A. A complete listing of GO terms found enriched using CGD Go Finder Slim
GOID	GO_term	Cluster frequency	Background frequency	Enrichment	Corrected P-value	False discovery rate	Gene(s) annotated to the term	Directly Annotated GOID List
44281	small molecule metabolic process	92 out of 340 genes, 27.1%	600 out of 6473 background genes, 9.3%	1.0037	1.19e-19	0	HMT1:C1_01530C_A:ISN1:LSC1:CYS4:GAL1:GAL10:SNZ1:RIB4:MMD1:C1_07840W_A:DAK2:ARO7:GAD1:SER33:RIB3:WRS1:RBK1:C1_13330C_A:MXR1:PRS1:SER2:ADE8:HOG1:GNA1:ACP12:UGA1:C2_04380C_A:AAT1:C2_06110W_A:ETR1:ATP5:C3_00640W_A:URA3:RKI1:DTD2:PNP1:C3_03470W_A:ADE2:C3_05760W_A:C3_06860C_A:GCY1:C3_07490W_A:FUM12:FBP1:HIS4:PEX5:AAT22:CAT2:C4_02620C_A:XKS1:LYS1:C4_05640C_A:SOU1:GUT2:MET16:TRP4:URA4:UAP1:C5_02820C_A:HA…	16237:6420:6767:9116:6006:1410:70485:9437:44237:44262:6535:45944:1900443:9435:9231:30447:6084:5998:9272:9070:6116:6399:70791:6222:9097:19343:19280:19346:46417:16477:9052:6520:6468:8615:19478:51445:19379:71467:42819:34605:34356:1990611:8152:10133:61393:9085:2001165:10520:10972:60567:15976:34354:6771:6725:16226:1300:6090:1900432:1903643:46294:44406:2000134:19358:6564:46107:71474:44182:33554:6003:60…
9987	cellular process	271 out of 340 genes, 79.7%	3966 out of 6473 background genes, 61.3%	1.30016	7.89e-11	0	HBR1:SVF1:UBP6:SNF7:HMT1:C1_01530C_A:ISN1:LSC1:UBC8:CYS4:GAL1:GAL10:SEP7:AGE3:C1_02300W_A:SNZ1:TOM20:GGA2:ARX1:C1_04230W_A:C1_04490W_A:RPM2:RIB4:ARC35:MMD1:VRG4:C1_07840W_A:SMI1:DRG1:LTP1:SDS24:DAK2:MTS1:C1_10090C_A:NIT3:C1_10820C_A:C1_11120C_A:HAP43:C1_11300C_A:ARO7:GAD1:SER33:RIB3:WRS1:C1_12650C_A:C1_13330C_A:AGM1:C1_13790C_A:SIM1:C1_14060W_A:YPT52:FTR1:MDG1:DDI1:GDI1:C2_00360C_A:C2_00700W_A:C2…	2000601:7010:16237:32:51014:32581:70485:32889:30042:36278:45324:6535:1900443:33215:31939:30447:1932:7049:463:31589:6116:33047:9097:19343:722:6325:60236:19280:42254:19478:7039:742:7114:1990145:45048:51666:30968:45329:2001165:1901919:31030:10520:226:71285:31497:10994:6725:1903452:1904541:32220:6749:80129:19358:1900239:6564:917:6003:6312:6033:6071:7155:31929:1903833:71470:32995:7023:61163:42026:1903…
43436	oxoacid metabolic process	52 out of 340 genes, 15.3%	361 out of 6473 background genes, 5.6%	2.73214	1.34e-08	0	HMT1:C1_01530C_A:CYS4:SNZ1:MMD1:C1_07840W_A:ARO7:GAD1:SER33:WRS1:C1_13330C_A:MXR1:PRS1:SER2:ACP12:UGA1:C2_04380C_A:AAT1:C2_06110W_A:ETR1:C3_00640W_A:DTD2:C3_03470W_A:C3_05760W_A:FUM12:HIS4:PEX5:AAT22:CAT2:LYS1:C4_05640C_A:MET16:TRP4:C5_02820C_A:PUT2:HIS1:PEX7:HAL21:MAE1:C6_03620C_A:GLN4:HIS7:POT1:TRP2:MET2:CIT1:VTC3:LAP3:FUM11:CR_05440W_A:AAT21:ARO2	16237:6535:9097:19343:19280:19478:6564:7155:6425:96:6790:9060:1990355:6631:15937:46356:6537:9448:6540:6101:9396:42538:6534:43039:6797:6106:33494:9116:9437:6084:19346:46417:6520:19379:42819:8152:10133:60567:15976:32543:18195:6798:46456:1900832:9092:6099:46854:6207:55114:6744:19509:9107:31505:16560:6536:6406:18216:6436:9086:1302:42318:6418:6108:6571:9435:6399:70791:8615:9085:16226:6090:43605:6561:4…
6082	organic acid metabolic process	52 out of 340 genes, 15.3%	362 out of 6473 background genes, 5.6%	2.73214	1.49e-08	0	HMT1:C1_01530C_A:CYS4:SNZ1:MMD1:C1_07840W_A:ARO7:GAD1:SER33:WRS1:C1_13330C_A:MXR1:PRS1:SER2:ACP12:UGA1:C2_04380C_A:AAT1:C2_06110W_A:ETR1:C3_00640W_A:DTD2:C3_03470W_A:C3_05760W_A:FUM12:HIS4:PEX5:AAT22:CAT2:LYS1:C4_05640C_A:MET16:TRP4:C5_02820C_A:PUT2:HIS1:PEX7:HAL21:MAE1:C6_03620C_A:GLN4:HIS7:POT1:TRP2:MET2:CIT1:VTC3:LAP3:FUM11:CR_05440W_A:AAT21:ARO2	16237:6535:9097:19343:19280:19478:6564:7155:6425:96:6790:9060:1990355:6631:15937:46356:6537:9448:6540:6101:9396:42538:6534:43039:6797:6106:33494:9116:9437:6084:19346:46417:6520:19379:42819:8152:10133:60567:15976:32543:18195:6798:46456:1900832:9092:6099:46854:6207:55114:6744:19509:9107:31505:16560:6536:6406:18216:6436:9086:1302:42318:6418:6108:6571:9435:6399:70791:8615:9085:16226:6090:43605:6561:4…
44283	small molecule biosynthetic process	44 out of 340 genes, 12.9%	279 out of 6473 background genes, 4.3%	3	3e-08	0	HMT1:ISN1:CYS4:SNZ1:RIB4:MMD1:ARO7:SER33:RIB3:C1_13330C_A:MXR1:PRS1:SER2:HOG1:ACP12:C2_04380C_A:ETR1:URA3:RKI1:C3_07490W_A:FBP1:HIS4:PEX5:LYS1:C4_05640C_A:MET16:TRP4:C5_02820C_A:HAM1:PUT2:RIB5:HIS1:HAL21:C6_03620C_A:HIS7:POT1:TRP2:URA5:MET2:RIB1:CIT1:PDX3:AAT21:ARO2	6535:1900443:30447:9097:19343:19280:2001165:10520:6564:7155:71470:1903694:6190:6098:96:9651:6790:46109:9405:9060:1990355:6631:46356:9143:6537:43966:1903715:46115:7231:6101:36168:9396:42538:6534:36091:46685:6166:6148:33494:9116:9231:19346:46417:6520:51445:19379:42819:8152:10133:61393:60567:1900432:1903643:2000134:33554:32543:10846:9217:46132:18195:10515:46456:9092:5975:9117:6099:46854:6207:55114:6…
19752	carboxylic acid metabolic process	50 out of 340 genes, 14.7%	349 out of 6473 background genes, 5.4%	2.72222	4.35e-08	0	HMT1:C1_01530C_A:CYS4:SNZ1:MMD1:C1_07840W_A:ARO7:GAD1:SER33:WRS1:C1_13330C_A:MXR1:PRS1:SER2:ACP12:UGA1:C2_04380C_A:AAT1:ETR1:C3_00640W_A:DTD2:C3_03470W_A:C3_05760W_A:FUM12:HIS4:PEX5:AAT22:CAT2:LYS1:C4_05640C_A:MET16:TRP4:C5_02820C_A:PUT2:HIS1:PEX7:HAL21:MAE1:C6_03620C_A:GLN4:HIS7:POT1:TRP2:MET2:CIT1:LAP3:FUM11:CR_05440W_A:AAT21:ARO2	6535:9097:19343:19280:19478:6564:7155:6425:96:6790:9060:1990355:6631:15937:46356:6537:9448:6540:6101:9396:42538:6534:43039:6106:33494:9116:9437:6084:19346:46417:6520:19379:42819:8152:10133:60567:15976:32543:18195:46456:1900832:9092:6099:46854:6207:55114:6744:19509:9107:31505:16560:6536:6406:18216:6436:9086:1302:42318:6418:6108:6571:9435:6399:70791:8615:9085:16226:6090:43605:6561:42823:34599:7089:…
6520	cellular amino acid metabolic process	35 out of 340 genes, 10.3%	195 out of 6473 background genes, 3.0%	3.43333	1.03e-07	0	C1_01530C_A:CYS4:SNZ1:MMD1:C1_07840W_A:ARO7:GAD1:SER33:WRS1:MXR1:PRS1:SER2:UGA1:AAT1:DTD2:C3_03470W_A:HIS4:AAT22:LYS1:C4_05640C_A:MET16:TRP4:C5_02820C_A:PUT2:HIS1:HAL21:MAE1:GLN4:HIS7:TRP2:MET2:LAP3:CR_05440W_A:AAT21:ARO2	6535:9097:19343:19280:19478:6564:7155:6425:96:6790:1990355:6537:9448:6540:42538:6534:43039:9116:19346:46417:6520:19379:42819:8152:10133:32543:1900832:9092:46854:6207:55114:19509:31505:6536:6436:9086:1302:6418:6108:6571:9435:6399:70791:8615:9085:6090:43605:6561:42823:34599:7089:6508:162:9073:6015:19878:103:19856:19752:6538:9058:46677:122:1900829:43418:70814:6420:9070:34354:1300:44406:9450:43101:19…
1901605	alpha-amino acid metabolic process	28 out of 340 genes, 8.2%	131 out of 6473 background genes, 2.0%	4.1	1.33e-07	0	CYS4:SNZ1:MMD1:C1_07840W_A:ARO7:GAD1:SER33:MXR1:PRS1:SER2:UGA1:DTD2:C3_03470W_A:HIS4:LYS1:C4_05640C_A:MET16:TRP4:C5_02820C_A:PUT2:HIS1:HAL21:HIS7:TRP2:MET2:LAP3:CR_05440W_A:AAT21	6535:9097:19343:19280:19478:6564:7155:96:6790:1990355:6537:9448:6540:42538:6534:9116:19346:46417:6520:19379:42819:8152:10133:32543:1900832:9092:46854:6207:55114:19509:31505:6536:9086:6571:9435:6399:70791:8615:9085:43605:6561:42823:34599:7089:6508:162:9073:6015:19878:103:19856:19752:6538:9058:46677:122:1900829:43418:70814:9070:34354:44406:9450:43101:19344:909:9094:105:6532:35690
8152	metabolic process	222 out of 340 genes, 65.3%	3159 out of 6473 background genes, 48.8%	1.33811	3.09e-07	0	HBR1:UBP6:SNF7:HMT1:C1_01530C_A:ISN1:LSC1:UBC8:CYS4:GAL1:GAL10:SNZ1:GGA2:C1_03440C_A:C1_04230W_A:FMA1:RPM2:RIB4:MMD1:VRG4:C1_07840W_A:SMI1:DRG1:LTP1:DAK2:MTS1:NIT3:C1_10820C_A:C1_10840C_A:C1_11300C_A:ARO7:GAD1:SER33:RIB3:WRS1:C1_12650C_A:RBK1:PSA2:C1_13330C_A:AGM1:C1_13790C_A:SIM1:C1_14060W_A:DDI1:C2_00400C_A:C2_00700W_A:MXR1:REG1:C2_01320W_A:C2_01450C_A:C2_02020W_A:HEX3:PRS1:SER2:NCB2:EBP7:ADE8:…	7010:16237:32:70485:32889:45324:6535:1900443:33215:31939:30447:463:31589:6116:33047:9097:19343:722:6325:19280:19478:7039:742:7114:30968:1990145:45329:2001165:1901919:31030:10520:226:71285:31497:10994:6725:1903452:1904541:6749:80129:19358:6564:6003:6312:6071:7155:1903833:71470:32995:42026:1903694:6190:46938:1901799:31571:6425:6098:96:36177:6679:1901684:9651:97237:46835:10507:10390:6790:46109:9405:…
55114	oxidation-reduction process	51 out of 340 genes, 15.0%	404 out of 6473 background genes, 6.2%	2.41935	2.83e-06	0	C1_03440C_A:C1_10840C_A:SER33:RIB3:C2_00400C_A:MXR1:EBP7:NDH51:C2_07070W_A:C2_09970C_A:ETR1:ALI1:RKI1:C3_03470W_A:C3_06860C_A:MET8:GCY1:FUM12:HIS4:PEX5:CAT2:C4_03190W_A:GDB1:CBR1:SOU1:GUT2:MET16:GLR1:TRR1:PUT2:RIB5:FET34:GPX1:MAE1:SOD3:C7_00150W_A:C7_00240W_A:C7_01150W_A:NUC2:C7_03350C_A:POT1:GSY1:SHP1:CIT1:FUM11:PDX3:CR_04870C_A:CR_05440W_A:CBP1:ALO1:CR_10140W_A	70485:33215:30447:6116:45329:6725:6749:6071:7155:6098:1901684:9405:9060:61610:1990355:6631:46356:5978:6537:6540:45:30437:6101:6106:9437:9231:6084:45454:6520:19379:8152:10133:15976:43161:43603:9267:5980:46456:36170:5975:6099:36245:10106:55114:71281:6072:34727:16560:19430:9086:1302:31134:34755:42318:6108:9052:8615:10731:6090:44182:6561:42843:34599:42180:6801:30433:103:9062:42149:6979:45333:98869:90…
1901564	organonitrogen compound metabolic process	134 out of 340 genes, 39.4%	1649 out of 6473 background genes, 25.5%	1.5451	6.19e-06	0	UBP6:SNF7:HMT1:C1_01530C_A:ISN1:LSC1:UBC8:CYS4:GAL10:SNZ1:GGA2:C1_04230W_A:RPM2:RIB4:MMD1:VRG4:C1_07840W_A:DRG1:LTP1:MTS1:C1_10820C_A:ARO7:GAD1:SER33:RIB3:WRS1:C1_12650C_A:C1_13330C_A:AGM1:C1_13790C_A:DDI1:C2_00700W_A:MXR1:REG1:C2_01320W_A:C2_01450C_A:C2_02020W_A:HEX3:PRS1:SER2:ADE8:C2_03130W_A:HOG1:UGA1:C2_04280W_A:C2_04380C_A:C2_04490W_A:CKA2:ERF1:AAT1:C2_05720C_A:RTS1:PRE2:C2_07290W_A:C2_07650…	32:45324:6535:1900443:31939:30447:33047:9097:19343:722:6325:19280:19478:7039:30968:1990145:45329:2001165:31030:10520:226:71285:31497:10994:1903452:6749:80129:19358:6564:7155:1903833:71470:42026:1903694:6190:46938:1901799:31571:6425:6098:96:36177:6679:9651:10390:6790:46109:9405:6012:2143:9060:70966:723:31578:1990355:6631:15937:46356:6348:2182:6537:9448:43966:70987:6540:71596:1903715:46115:70317:71…
1901607	alpha-amino acid biosynthetic process	21 out of 340 genes, 6.2%	94 out of 6473 background genes, 1.5%	4.13333	1.37e-05	0	CYS4:SNZ1:MMD1:ARO7:SER33:MXR1:PRS1:SER2:HIS4:LYS1:C4_05640C_A:MET16:TRP4:C5_02820C_A:PUT2:HIS1:HAL21:HIS7:TRP2:MET2:AAT21	6535:9097:19343:19280:6564:7155:96:6790:1990355:6537:42538:6534:9116:19346:46417:6520:19379:42819:8152:10133:32543:9092:46854:6207:55114:19509:31505:9086:6571:9435:70791:8615:9085:6561:42823:34599:7089:162:9073:6015:19878:103:19856:9058:70814:9070:44406:43101:19344:909:9094:105:6532:35690
16053	organic acid biosynthetic process	29 out of 340 genes, 8.5%	173 out of 6473 background genes, 2.7%	3.14815	2.4e-05	0	HMT1:CYS4:SNZ1:MMD1:ARO7:SER33:C1_13330C_A:MXR1:PRS1:SER2:ACP12:C2_04380C_A:ETR1:HIS4:PEX5:LYS1:C4_05640C_A:MET16:TRP4:C5_02820C_A:PUT2:HIS1:HAL21:HIS7:POT1:TRP2:MET2:AAT21:ARO2	6535:9097:19343:19280:6564:7155:96:6790:9060:1990355:6631:6537:9396:42538:6534:9116:19346:46417:6520:19379:42819:8152:10133:60567:32543:18195:46456:9092:46854:6207:55114:19509:9107:31505:16560:6406:18216:9086:42318:6571:9435:70791:8615:9085:16226:6561:42823:34599:7089:6730:162:9073:6015:19878:103:19856:9058:70814:9070:44406:19919:43101:19344:6625:6597:6635:32968:46656:16558:6479:909:9094:105:6532…
46394	carboxylic acid biosynthetic process	29 out of 340 genes, 8.5%	173 out of 6473 background genes, 2.7%	3.14815	2.4e-05	0	HMT1:CYS4:SNZ1:MMD1:ARO7:SER33:C1_13330C_A:MXR1:PRS1:SER2:ACP12:C2_04380C_A:ETR1:HIS4:PEX5:LYS1:C4_05640C_A:MET16:TRP4:C5_02820C_A:PUT2:HIS1:HAL21:HIS7:POT1:TRP2:MET2:AAT21:ARO2	6535:9097:19343:19280:6564:7155:96:6790:9060:1990355:6631:6537:9396:42538:6534:9116:19346:46417:6520:19379:42819:8152:10133:60567:32543:18195:46456:9092:46854:6207:55114:19509:9107:31505:16560:6406:18216:9086:42318:6571:9435:70791:8615:9085:16226:6561:42823:34599:7089:6730:162:9073:6015:19878:103:19856:9058:70814:9070:44406:19919:43101:19344:6625:6597:6635:32968:46656:16558:6479:909:9094:105:6532…
8652	cellular amino acid biosynthetic process	22 out of 340 genes, 6.5%	106 out of 6473 background genes, 1.6%	4.0625	2.58e-05	0	CYS4:SNZ1:MMD1:ARO7:SER33:MXR1:PRS1:SER2:HIS4:LYS1:C4_05640C_A:MET16:TRP4:C5_02820C_A:PUT2:HIS1:HAL21:HIS7:TRP2:MET2:AAT21:ARO2	6535:9097:19343:19280:6564:7155:96:6790:1990355:6537:42538:6534:9116:19346:46417:6520:19379:42819:8152:10133:32543:9092:46854:6207:55114:19509:31505:9086:6571:9435:70791:8615:9085:6561:42823:34599:7089:162:9073:6015:19878:103:19856:9058:70814:9070:44406:43101:19344:909:9094:105:6532:35690
7010	cytoskeleton organization	30 out of 340 genes, 8.8%	185 out of 6473 background genes, 2.9%	3.03448	2.98e-05	0	SEP7:AGE3:C1_02300W_A:ARC35:ENT3:RTS1:C2_06770W_A:C2_07290W_A:ARP3:C2_10670W_A:END3:BZZ1:PPH21:C3_03830W_A:NCE102:PBS2:C4_01950W_A:GVP36:CMD1:CDC11:CDC24:ARC18:C7_00810W_A:ARC19:CR_01180W_A:CR_02690W_A:CR_03520C_A:CDC10:ARC15:TPM2	2000601:7010:16237:51014:30042:30447:7049:60236:742:7114:51666:31030:226:1903452:32220:917:6033:71470:7023:61163:43577:30100:70783:9651:9405:71963:110055:34316:31578:1990954:36187:6970:60237:30437:7231:1904618:7033:6457:1:7009:1903525:30041:1902404:6895:36178:1900445:51726:61408:2000786:51016:7052:30476:8612:1903919:30010:9847:51017:82:30836:187:31098:6644:90527:6606:10458:1901891:10515:32466:304…
30029	actin filament-based process	20 out of 340 genes, 5.9%	94 out of 6473 background genes, 1.5%	3.93333	7.49e-05	0	SEP7:AGE3:ARC35:C1_10090C_A:ENT3:C2_06770W_A:ARP3:END3:BZZ1:NCE102:PBS2:C4_01950W_A:GVP36:ARC18:C7_00810W_A:ARC19:CR_01180W_A:CR_03520C_A:ARC15:TPM2	2000601:51014:30042:30447:7049:51666:226:1903452:32220:917:71470:61163:9651:9405:71963:110055:34316:60237:7231:1904618:7033:1:7009:30041:1902404:6895:61408:51016:30476:1903919:51017:82:30836:187:31098:90527:6606:10458:32466:30448:72583:1933:6898:31505:6972:43001:7124:70941:30835:6974:6890:921:30950:72697:30037:280:1904262:34314:110056:1904623:90155:34498:9306:6888:422:30837:120080:61091:34642:190…
7015	actin filament organization	13 out of 340 genes, 3.8%	40 out of 6473 background genes, 0.6%	6.33333	8.19e-05	0	AGE3:ARC35:C2_06770W_A:ARP3:END3:BZZ1:PBS2:ARC18:C7_00810W_A:ARC19:CR_03520C_A:ARC15:TPM2	51014:30042:30447:51666:226:1903452:32220:71470:9651:9405:71963:34316:7231:1904618:1:30041:1902404:61408:51016:30476:1903919:51017:30836:187:31098:90527:6606:32466:72583:6898:31505:6972:43001:7124:30835:6974:6890:30950:72697:30037:1904262:34314:110056:1904623:6888:30837:422:120080:1904530:6470:281:51654:1904670:7015:169:45010:30036:6468:34605:71474:120081:1903475:1904622:44396:42989:6897:35690
30833	regulation of actin filament polymerization	12 out of 340 genes, 3.5%	34 out of 6473 background genes, 0.5%	7	9.38e-05	0	ARC35:C1_10090C_A:C2_06770W_A:ARP3:BZZ1:C4_01950W_A:ARC18:ARC19:CR_01180W_A:CR_03520C_A:ARC15:TPM2	2000601:51014:30042:30447:51666:226:32220:9651:71963:110055:34316:1904618:1:30041:1902404:51016:1903919:51017:30836:90527:32466:72583:6898:7124:30835:72697:34314:110056:1904623:30837:120080:34642:1904530:281:51654:1904670:7015:45010:30036:120081:1903475:2000813:1904622:44396:42989:6897:35690
30832	regulation of actin filament length	12 out of 340 genes, 3.5%	35 out of 6473 background genes, 0.5%	7	0.00013	0	ARC35:C1_10090C_A:C2_06770W_A:ARP3:BZZ1:C4_01950W_A:ARC18:ARC19:CR_01180W_A:CR_03520C_A:ARC15:TPM2	2000601:51014:30042:30447:51666:226:32220:9651:71963:110055:34316:1904618:1:30041:1902404:51016:1903919:51017:30836:90527:32466:72583:6898:7124:30835:72697:34314:110056:1904623:30837:120080:34642:1904530:281:51654:1904670:7015:45010:30036:120081:1903475:2000813:1904622:44396:42989:6897:35690
8064	regulation of actin polymerization or depolymerization	12 out of 340 genes, 3.5%	35 out of 6473 background genes, 0.5%	7	0.00013	0	ARC35:C1_10090C_A:C2_06770W_A:ARP3:BZZ1:C4_01950W_A:ARC18:ARC19:CR_01180W_A:CR_03520C_A:ARC15:TPM2	2000601:51014:30042:30447:51666:226:32220:9651:71963:110055:34316:1904618:1:30041:1902404:51016:1903919:51017:30836:90527:32466:72583:6898:7124:30835:72697:34314:110056:1904623:30837:120080:34642:1904530:281:51654:1904670:7015:45010:30036:120081:1903475:2000813:1904622:44396:42989:6897:35690
9072	aromatic amino acid family metabolic process	12 out of 340 genes, 3.5%	36 out of 6473 background genes, 0.6%	5.83333	0.00019	0	C1_07840W_A:ARO7:PRS1:DTD2:HIS4:C4_05640C_A:TRP4:HIS1:HIS7:TRP2:CR_05440W_A:ARO2	19478:7155:9116:46417:8152:1900832:6207:55114:31505:6571:9435:6399:70791:162:9073:6015:19856:9058:1900829:34354:44406:43101:909:9094:105:35690
30036	actin cytoskeleton organization	19 out of 340 genes, 5.6%	91 out of 6473 background genes, 1.4%	4	0.00022	0	SEP7:AGE3:ARC35:ENT3:C2_06770W_A:ARP3:END3:BZZ1:NCE102:PBS2:C4_01950W_A:GVP36:ARC18:C7_00810W_A:ARC19:CR_01180W_A:CR_03520C_A:ARC15:TPM2	2000601:51014:30042:30447:7049:51666:226:1903452:32220:917:71470:61163:9651:9405:71963:110055:34316:60237:7231:1904618:7033:1:7009:30041:1902404:6895:61408:51016:30476:1903919:51017:82:30836:187:31098:90527:6606:10458:32466:30448:72583:1933:6898:31505:6972:43001:7124:70941:30835:6974:6890:921:30950:72697:30037:280:1904262:34314:110056:1904623:90155:34498:9306:6888:30837:422:120080:61091:1904530:6…
97435	supramolecular fiber organization	14 out of 340 genes, 4.1%	54 out of 6473 background genes, 0.8%	5.125	0.00059	0	AGE3:ARC35:C2_06770W_A:ARP3:END3:BZZ1:PBS2:ARC18:C7_00810W_A:ARC19:CR_02690W_A:CR_03520C_A:ARC15:TPM2	51014:30042:30447:51666:226:1903452:32220:71470:7023:9651:9405:71963:34316:7231:1904618:6457:1:30041:1902404:61408:51016:30476:1903919:51017:30836:187:31098:90527:6606:32466:72583:6898:31505:6972:43001:7124:30835:6974:6890:30950:72697:30037:1904262:34314:110056:1904623:6888:30837:422:120080:1904530:6470:281:51654:1904670:7015:169:45010:30036:6468:34605:71474:120081:1903475:1904622:44396:42989:311…
70887	cellular response to chemical stimulus	62 out of 340 genes, 18.2%	635 out of 6473 background genes, 9.8%	1.85714	0.00092	0	HBR1:SVF1:SNF7:GAL1:GAL10:AGE3:ARC35:SMI1:DAK2:C1_10820C_A:HAP43:GAD1:MDG1:C2_00360C_A:C2_00770W_A:MXR1:C2_01450C_A:C2_02000W_A:PRS1:NCB2:EBP7:HOG1:C2_04490W_A:CKA2:C2_07070W_A:ARP3:KRE30:C2_10120W_A:RAS1:C2_10850C_A:NCE103:C3_03470W_A:MNN9:PBS2:C3_06860C_A:GCY1:GST2:CMD1:MET16:GLR1:TRR1:FUR1:VID27:FET34:ARC18:C6_03320W_A:SOD3:RBP1:C7_03350C_A:RAD6:C7_04140C_A:CR_00130C_A:CR_00430C_A:NTH1:ARC19:R…	7010:16237:32:70485:45324:1900443:33215:31939:30447:722:6325:42254:742:7114:51666:30968:2001165:10520:226:71285:31497:6725:6749:1900239:6071:31929:71470:32995:1903694:46938:1903026:31571:36177:1901684:9651:97237:46835:10390:9405:71963:6012:43619:70966:61610:1990355:17144:6348:2182:1900231:1990954:43966:70987:6540:71596:1903715:6970:70317:71455:30437:7231:6457:36168:6750:1:32880:36091:46685:33499:…
110053	regulation of actin filament organization	12 out of 340 genes, 3.5%	41 out of 6473 background genes, 0.6%	5.83333	0.00096	0	ARC35:C1_10090C_A:C2_06770W_A:ARP3:BZZ1:C4_01950W_A:ARC18:ARC19:CR_01180W_A:CR_03520C_A:ARC15:TPM2	2000601:51014:30042:30447:51666:226:32220:9651:71963:110055:34316:1904618:1:30041:1902404:51016:1903919:51017:30836:90527:32466:72583:6898:7124:30835:72697:34314:110056:1904623:30837:120080:34642:1904530:281:51654:1904670:7015:45010:30036:120081:1903475:2000813:1904622:44396:42989:6897:35690
44237	cellular metabolic process	193 out of 340 genes, 56.8%	2847 out of 6473 background genes, 44.0%	1.29091	0.00105	0	HBR1:UBP6:SNF7:HMT1:C1_01530C_A:ISN1:LSC1:UBC8:CYS4:GAL1:GAL10:SNZ1:GGA2:C1_04230W_A:RPM2:RIB4:MMD1:VRG4:C1_07840W_A:SMI1:DRG1:LTP1:DAK2:MTS1:NIT3:C1_11300C_A:ARO7:GAD1:SER33:RIB3:WRS1:C1_12650C_A:C1_13330C_A:AGM1:C1_13790C_A:SIM1:C1_14060W_A:DDI1:C2_00700W_A:MXR1:REG1:C2_01320W_A:C2_01450C_A:C2_02020W_A:HEX3:PRS1:SER2:NCB2:ADE8:C2_03130W_A:HOG1:GNA1:ACP12:UGA1:C2_04280W_A:C2_04380C_A:C2_04490W_A…	7010:16237:32:70485:32889:45324:6535:1900443:31939:30447:463:31589:6116:33047:9097:19343:722:6325:19280:19478:7039:742:7114:30968:1990145:45329:2001165:1901919:31030:10520:226:71285:31497:10994:6725:1903452:1904541:6749:80129:19358:6564:6003:6312:6071:7155:1903833:71470:32995:42026:1903694:6190:46938:1901799:31571:6425:6098:96:36177:6679:9651:97237:46835:10507:10390:6790:46109:9405:6012:2143:9060…
71704	organic substance metabolic process	192 out of 340 genes, 56.5%	2829 out of 6473 background genes, 43.7%	1.29291	0.00108	0	HBR1:UBP6:SNF7:HMT1:C1_01530C_A:ISN1:LSC1:UBC8:CYS4:GAL1:GAL10:SNZ1:GGA2:C1_04230W_A:RPM2:RIB4:MMD1:VRG4:C1_07840W_A:SMI1:DRG1:LTP1:DAK2:MTS1:C1_10820C_A:C1_11300C_A:ARO7:GAD1:SER33:RIB3:WRS1:C1_12650C_A:RBK1:C1_13330C_A:AGM1:C1_13790C_A:C1_14060W_A:DDI1:C2_00700W_A:MXR1:REG1:C2_01320W_A:C2_01450C_A:C2_02020W_A:HEX3:PRS1:SER2:NCB2:ADE8:C2_03130W_A:HOG1:GNA1:ACP12:UGA1:C2_04280W_A:C2_04380C_A:C2_0…	7010:16237:32:70485:45324:6535:1900443:31939:30447:463:31589:6116:33047:9097:19343:722:6325:19280:19478:7039:742:7114:30968:1990145:45329:2001165:1901919:31030:10520:226:71285:31497:10994:6725:1903452:1904541:6749:80129:19358:6564:6003:6312:6071:7155:1903833:71470:32995:42026:1903694:6190:46938:1901799:31571:6425:6098:96:36177:6679:9651:97237:46835:10507:10390:6790:46109:9405:6012:2143:9060:70966…
44282	small molecule catabolic process	20 out of 340 genes, 5.9%	110 out of 6473 background genes, 1.7%	3.47059	0.00112	0	GAL1:GAL10:GAD1:UGA1:DTD2:PNP1:C3_03470W_A:C3_06860C_A:GCY1:C3_07490W_A:PEX5:CAT2:XKS1:SOU1:PUT2:APA2:C6_03620C_A:POT1:LAP3:CR_09670C_A	30447:19478:19358:46835:6012:61610:6631:6537:9448:6540:46115:33499:6166:6148:33494:9116:9437:6084:10133:15976:46294:46456:1900832:5975:55114:6744:16560:6536:1900429:19388:42318:44237:5998:9272:6399:44182:43605:6561:42843:34599:60257:6508:9164:9062:42149:19752:45333:6538:6139:46677:15757:122:1403:1900829:43418:411:34356:9450:44011:42850:6625:6635:16558:45733:42125:19568:46281:35690
44396	actin cortical patch organization	9 out of 340 genes, 2.6%	23 out of 6473 background genes, 0.4%	6.5	0.00155	0	ARC35:C2_06770W_A:ARP3:C4_01950W_A:ARC18:ARC19:CR_01180W_A:ARC15:TPM2	2000601:51014:30042:30447:51666:226:32220:71963:110055:34316:1904618:1:30041:1902404:51016:1903919:51017:30836:90527:6898:7124:30835:72697:34314:110056:1904623:30837:120080:1904530:281:51654:1904670:7015:30036:120081:1903475:2000813:1904622:44396:42989:6897:35690
5975	carbohydrate metabolic process	27 out of 340 genes, 7.9%	187 out of 6473 background genes, 2.9%	2.72414	0.00171	0	GAL1:GAL10:SMI1:DAK2:RBK1:AGM1:C1_14060W_A:C2_09970C_A:MP65:TPS3:C3_03410C_A:C3_06860C_A:GCY1:C3_07490W_A:FBP1:C4_02620C_A:GDB1:XKS1:SOU1:GUT2:C7_00150W_A:NTH1:GSY1:SHP1:CIT1:GUT1:CR_08550W_A	30447:31589:6116:1904541:6003:6071:7155:32995:6098:97237:46835:9405:6012:61610:44416:46356:5978:46115:45:30437:6101:33499:6166:1903134:5992:6148:36178:6073:36244:43161:9311:5980:36170:44407:5975:6099:6045:55114:98609:34221:6072:34727:1900429:19388:1302:31134:71465:72593:6006:44237:5998:9272:44182:42843:34599:60257:747:70879:7346:30433:70880:42149:15757:1403:6409:411:43709:44262:86:5977:5993:6014:…
43648	dicarboxylic acid metabolic process	10 out of 340 genes, 2.9%	30 out of 6473 background genes, 0.5%	5.8	0.00219	0	HMT1:ARO7:GAD1:UGA1:C3_03470W_A:FUM12:PUT2:MAE1:FUM11:AAT21	6537:9448:6540:6106:46417:6520:10133:60567:18195:6099:55114:6536:6406:18216:6108:6571:6090:43605:6561:34599:9073:19752:6538:9058:19919:9450:32968:46656:6479:909:9094:6532
32271	regulation of protein polymerization	12 out of 340 genes, 3.5%	44 out of 6473 background genes, 0.7%	5	0.00223	0	ARC35:C1_10090C_A:C2_06770W_A:ARP3:BZZ1:C4_01950W_A:ARC18:ARC19:CR_01180W_A:CR_03520C_A:ARC15:TPM2	2000601:51014:30042:30447:51666:226:32220:9651:71963:110055:34316:1904618:1:30041:1902404:51016:1903919:51017:30836:90527:32466:72583:6898:7124:30835:72697:34314:110056:1904623:30837:120080:34642:1904530:281:51654:1904670:7015:45010:30036:120081:1903475:2000813:1904622:44396:42989:6897:35690
32535	regulation of cellular component size	12 out of 340 genes, 3.5%	44 out of 6473 background genes, 0.7%	5	0.00223	0	ARC35:C1_10090C_A:C2_06770W_A:ARP3:BZZ1:C4_01950W_A:ARC18:ARC19:CR_01180W_A:CR_03520C_A:ARC15:TPM2	2000601:51014:30042:30447:51666:226:32220:9651:71963:110055:34316:1904618:1:30041:1902404:51016:1903919:51017:30836:90527:32466:72583:6898:7124:30835:72697:34314:110056:1904623:30837:120080:34642:1904530:281:51654:1904670:7015:45010:30036:120081:1903475:2000813:1904622:44396:42989:6897:35690
90066	regulation of anatomical structure size	12 out of 340 genes, 3.5%	44 out of 6473 background genes, 0.7%	5	0.00223	0	ARC35:C1_10090C_A:C2_06770W_A:ARP3:BZZ1:C4_01950W_A:ARC18:ARC19:CR_01180W_A:CR_03520C_A:ARC15:TPM2	2000601:51014:30042:30447:51666:226:32220:9651:71963:110055:34316:1904618:1:30041:1902404:51016:1903919:51017:30836:90527:32466:72583:6898:7124:30835:72697:34314:110056:1904623:30837:120080:34642:1904530:281:51654:1904670:7015:45010:30036:120081:1903475:2000813:1904622:44396:42989:6897:35690
1901566	organonitrogen compound biosynthetic process	75 out of 340 genes, 22.1%	845 out of 6473 background genes, 13.1%	1.68702	0.00227	0	HMT1:C1_01530C_A:ISN1:CYS4:GAL10:SNZ1:RPM2:RIB4:MMD1:VRG4:C1_07840W_A:DRG1:MTS1:ARO7:SER33:RIB3:WRS1:C1_13330C_A:AGM1:MXR1:PRS1:SER2:ADE8:C2_04380C_A:C2_04490W_A:ERF1:ATP5:URA3:RKI1:C3_01520C_A:MNT1:PNP1:ADE2:C3_05760W_A:MNN9:MET8:C3_07490W_A:HIS4:PEX5:C4_00770C_A:NMT1:LYS1:C4_05640C_A:MET16:TRP4:URA4:C5_02820C_A:SUI1:C5_04290C_A:PUT2:C5_04900C_A:RIB5:HIS1:HAL21:C7_00490C_A:GLN4:GIR2:CPY1:HIS7:CR…	32:6535:30447:9097:19343:19280:30968:1990145:45329:19358:6564:7155:1903833:6190:46938:6425:6098:96:6679:6790:46109:9405:6012:9060:70966:1990355:6631:15937:2182:6537:46115:70317:6221:36168:6750:9396:42538:6534:46084:33499:43039:6166:6148:43936:9116:51726:9231:19346:46417:6486:6520:19379:42819:1990570:8152:10133:1731:60567:7160:32543:9267:2181:46132:18195:45727:36170:9092:30448:5975:9117:46854:1682…
9073	aromatic amino acid family biosynthetic process	9 out of 340 genes, 2.6%	24 out of 6473 background genes, 0.4%	6.5	0.00238	0	ARO7:PRS1:HIS4:C4_05640C_A:TRP4:HIS1:HIS7:TRP2:ARO2	7155:9116:46417:8152:6207:55114:31505:6571:9435:70791:162:9073:6015:19856:9058:44406:43101:909:9094:105:35690
6766	vitamin metabolic process	11 out of 340 genes, 3.2%	38 out of 6473 background genes, 0.6%	5.33333	0.0032	0	HMT1:SNZ1:RIB4:RIB3:C1_13330C_A:RKI1:C3_05760W_A:RIB5:RIB1:PDX3:ALO1	70485:6535:30447:6098:9405:9060:15937:9231:42819:60567:9267:18195:36170:55114:6406:18216:9052:8615:6771:44182:42823:34599:9058:6767:19919:6597:32968:46656:1990181:6479:15940
6767	water-soluble vitamin metabolic process	11 out of 340 genes, 3.2%	38 out of 6473 background genes, 0.6%	5.33333	0.0032	0	HMT1:SNZ1:RIB4:RIB3:C1_13330C_A:RKI1:C3_05760W_A:RIB5:RIB1:PDX3:ALO1	70485:6535:30447:6098:9405:9060:15937:9231:42819:60567:9267:18195:36170:55114:6406:18216:9052:8615:6771:44182:42823:34599:9058:6767:19919:6597:32968:46656:1990181:6479:15940
30838	positive regulation of actin filament polymerization	8 out of 340 genes, 2.4%	19 out of 6473 background genes, 0.3%	8	0.00325	0	ARC35:ARP3:BZZ1:C4_01950W_A:ARC18:ARC19:CR_01180W_A:ARC15	2000601:30447:51666:226:9651:71963:110055:1:30041:1902404:51016:72583:6898:72697:34314:51654:1904670:7015:45010:30036:1903475:2000813:44396:6897:35690
72525	pyridine-containing compound biosynthetic process	9 out of 340 genes, 2.6%	25 out of 6473 background genes, 0.4%	6.5	0.00354	0	ISN1:SNZ1:C1_07840W_A:PRS1:RKI1:PNP1:CR_00350W_A:PDX3:CR_05440W_A	6535:19358:6190:6098:46115:6148:9116:42819:9117:6207:55114:31505:9435:9052:8615:42823:162:6015:19856:6139:34356:34354:43101:71592:71590:105:35690
51186	cofactor metabolic process	24 out of 340 genes, 7.1%	167 out of 6473 background genes, 2.6%	2.73077	0.00739	0	HMT1:LSC1:SNZ1:C1_07840W_A:C1_13330C_A:C1_13790C_A:PRS1:ACP12:C2_04380C_A:RKI1:PNP1:C3_05760W_A:MET8:CAT2:GLR1:C6_03620C_A:CR_00350W_A:CAB3:DRE2:CIT1:PDX3:CR_05440W_A:GSH2:ALO1	70485:6535:30447:6749:19358:46938:6098:9405:1901299:15937:46356:46115:6101:6750:9396:6148:33494:9116:9437:6084:45454:106035:42819:8152:60567:15976:9267:18195:36170:6099:36245:6207:55114:6744:9107:31505:6406:18216:45019:9435:9052:8615:10731:98849:16226:44182:42823:34599:6730:162:6015:103:9062:6915:19856:45333:9058:6139:19354:71276:71585:6767:44262:34356:34354:44572:90423:19919:43101:6104:44011:659…
34599	cellular response to oxidative stress	22 out of 340 genes, 6.5%	145 out of 6473 background genes, 2.2%	2.95455	0.00748	0	HBR1:SVF1:GAL10:HAP43:GAD1:MXR1:HOG1:C2_04490W_A:CKA2:C2_07070W_A:RAS1:NCE103:C3_03470W_A:C3_06860C_A:GCY1:GST2:GLR1:TRR1:SOD3:C7_03350C_A:C7_04140C_A:ALO1	70485:1900443:30447:2001165:10520:6725:6749:1900239:71470:1903694:9651:9405:71963:6012:43619:61610:1990355:2182:1900231:43966:6540:1903715:6970:7231:36168:32880:36091:46685:33499:43065:34757:1900182:1900439:1900445:45454:51445:61393:71333:90375:9847:1900432:1903643:2000134:33554:32005:10846:43603:9267:10515:36170:71244:36245:462:55114:1900241:6359:10971:18107:31505:6972:6536:19430:7265:1900429:19…
51188	cofactor biosynthetic process	20 out of 340 genes, 5.9%	124 out of 6473 background genes, 1.9%	3.10526	0.0078	0	HMT1:SNZ1:C1_07840W_A:C1_13330C_A:C1_13790C_A:PRS1:ACP12:C2_04380C_A:RKI1:PNP1:C3_05760W_A:MET8:C6_03620C_A:CR_00350W_A:CAB3:DRE2:PDX3:CR_05440W_A:GSH2:ALO1	70485:6535:30447:19358:46938:6098:9405:1901299:15937:46115:6750:9396:6148:33494:9116:106035:42819:60567:9267:18195:36170:6207:55114:6744:9107:31505:6406:18216:45019:9435:9052:8615:98849:16226:44182:42823:34599:6730:162:6015:103:6915:19856:9058:6139:19354:71276:71585:6767:34356:34354:44572:90423:19919:43101:6597:32968:46656:1990181:6479:46281:105:35690:6633:15940
6979	response to oxidative stress	23 out of 340 genes, 6.8%	157 out of 6473 background genes, 2.4%	2.83333	0.00839	0	HBR1:SVF1:GAL10:HAP43:GAD1:MXR1:HOG1:C2_04490W_A:CKA2:C2_07070W_A:RAS1:NCE103:C3_03470W_A:C3_06860C_A:GCY1:GST2:GLR1:TRR1:GPX1:SOD3:C7_03350C_A:C7_04140C_A:ALO1	70485:1900443:30447:2001165:10520:6725:6749:1900239:71470:1903694:9651:9405:71963:6012:43619:61610:1990355:2182:1900231:43966:6540:1903715:6970:7231:36168:32880:36091:46685:33499:43065:34757:1900182:1900439:1900445:45454:51445:61393:71333:90375:9847:1900432:1903643:2000134:33554:32005:10846:43603:9267:10515:36170:71244:36245:462:55114:1900241:6359:10971:18107:31505:6972:6536:19430:7265:1900429:19…
30837	negative regulation of actin filament polymerization	6 out of 340 genes, 1.8%	11 out of 6473 background genes, 0.2%	9	0.00995	0	C1_10090C_A:C2_06770W_A:C4_01950W_A:CR_01180W_A:CR_03520C_A:TPM2	2000601:51014:30042:30447:51666:32220:110055:34316:1904618:1902404:51016:1903919:51017:30836:90527:32466:7124:30835:110056:1904623:30837:120080:34642:1904530:281:7015:30036:120081:1903475:2000813:1904622:44396:42989
45010	actin nucleation	6 out of 340 genes, 1.8%	11 out of 6473 background genes, 0.2%	9	0.00995	0	ARC35:ARP3:BZZ1:ARC18:ARC19:ARC15	51666:226:9651:71963:1:30041:72583:6898:72697:34314:51654:1904670:7015:45010:30036:44396:6897:35690
19321	pentose metabolic process	5 out of 340 genes, 1.5%	7 out of 6473 background genes, 0.1%	15	0.01002	0	RBK1:C3_06860C_A:GCY1:C4_02620C_A:XKS1	61610:5975:55114:5998:42843:34599:6014:19568:19321:35690
34314	Arp2/3 complex-mediated actin nucleation	5 out of 340 genes, 1.5%	7 out of 6473 background genes, 0.1%	15	0.01002	0	ARC35:ARP3:ARC18:ARC19:ARC15	51666:226:71963:1:30041:6898:72697:34314:51654:1904670:30036:44396:6897:35690
72524	pyridine-containing compound metabolic process	9 out of 340 genes, 2.6%	28 out of 6473 background genes, 0.4%	6.5	0.01042	0	ISN1:SNZ1:C1_07840W_A:PRS1:RKI1:PNP1:CR_00350W_A:PDX3:CR_05440W_A	6535:19358:6190:6098:46115:6148:9116:42819:9117:6207:55114:31505:9435:9052:8615:42823:162:6015:19856:6139:34356:34354:43101:71592:71590:105:35690
9056	catabolic process	59 out of 340 genes, 17.4%	639 out of 6473 background genes, 9.9%	1.75758	0.01117	0	UBP6:SNF7:UBC8:GAL1:GAL10:GGA2:C1_04230W_A:NIT3:GAD1:SIM1:DDI1:C2_00700W_A:REG1:C2_01320W_A:C2_02020W_A:HEX3:UGA1:C2_05720C_A:C2_06110W_A:PRE2:YPT72:C2_10670W_A:C2_10850C_A:SCL1:DTD2:PNP1:C3_03470W_A:C3_06860C_A:GCY1:C3_07490W_A:PEX5:CAT2:C4_02470C_A:GDB1:XKS1:CMD1:SOU1:C5_03400C_A:HAM1:PUT2:APA2:C6_03620C_A:C7_00810W_A:C7_01190W_A:LMO1:CPY1:PUP3:RAD6:PRE5:POT1:NTH1:CR_01350C_A:SHP1:DOM34:CIT1:VT…	7010:16237:32889:45324:31939:30447:722:6325:19478:7039:742:7114:30968:1901919:71285:31497:1903452:80129:19358:46938:1901799:31571:36177:46835:10390:9405:6012:70966:61610:723:6631:31086:46356:6348:9143:5978:1990954:6537:9448:70987:6540:48280:71596:36187:46115:70317:71455:61191:45:30437:7033:6101:33499:72710:1903525:16485:6166:1903134:6895:6148:6797:33494:9116:36178:9437:51726:61408:6913:6084:71454…
62197	cellular response to chemical stress	25 out of 340 genes, 7.4%	184 out of 6473 background genes, 2.8%	2.64286	0.013	0	HBR1:SVF1:GAL10:HAP43:GAD1:MXR1:HOG1:C2_04490W_A:CKA2:C2_07070W_A:RAS1:NCE103:C3_03470W_A:PBS2:C3_06860C_A:GCY1:GST2:GLR1:TRR1:SOD3:C7_03350C_A:RAD6:C7_04140C_A:RFG1:ALO1	70485:1900443:31939:30447:722:6325:2001165:10520:31497:6725:6749:1900239:71470:1903694:31571:9651:10390:9405:71963:6012:43619:61610:1990355:6348:2182:1900231:43966:70987:6540:71596:1903715:6970:71455:7231:36168:32880:36091:46685:33499:43065:34757:6357:1900182:1900439:1900445:45454:51445:61393:71333:90375:45892:724:9847:1900432:1903643:43161:2000134:1990920:33554:32005:10846:43603:187:31098:9267:6…
6790	sulfur compound metabolic process	19 out of 340 genes, 5.6%	118 out of 6473 background genes, 1.8%	3.11111	0.01374	0	LSC1:CYS4:SNZ1:C1_13790C_A:MXR1:ACP12:C3_05760W_A:MET8:PEX5:CAT2:MET16:GLR1:C5_02820C_A:HAL21:MET2:DRE2:CIT1:LAP3:GSH2	6535:19343:19280:6749:46938:96:6790:9405:1901299:1990355:6631:15937:46356:6101:6750:42538:6534:9437:6084:45454:19346:106035:19379:42819:8152:15976:9092:6099:46854:36245:55114:19509:9107:16560:45019:9086:42318:8615:10731:98849:16226:42823:34599:7089:6508:103:9062:6915:45333:46677:19354:122:71276:71585:43418:70814:44262:44572:90423:6104:44011:19344:6625:6635:1990181:16558:45733:35690:6633
17144	drug metabolic process	22 out of 340 genes, 6.5%	151 out of 6473 background genes, 2.3%	2.82609	0.01465	0	HMT1:CYS4:SNZ1:RIB4:ARO7:RIB3:C1_13330C_A:AGM1:MXR1:ATP5:URA3:RKI1:PEX5:CAT2:C5_02820C_A:FUR1:RIB5:C6_03620C_A:RIB1:CIT1:PDX3:CR_09670C_A	6535:30447:19343:19280:6098:46109:9405:9060:1990355:6631:46356:17144:6101:6534:33494:9437:9231:6084:19346:46417:42819:60567:15976:46294:18195:8655:5975:6099:15986:6045:6207:55114:6744:19509:34221:16560:6406:18216:42318:6571:9052:8615:6771:44182:42823:34599:7089:9073:44205:9062:19856:45333:70814:44262:6222:16477:44406:46107:19919:44011:6625:6597:6635:32968:46656:16558:45733:6479:909:9094:46281:356…
1902903	regulation of supramolecular fiber organization	12 out of 340 genes, 3.5%	53 out of 6473 background genes, 0.8%	4.375	0.01843	0	ARC35:C1_10090C_A:C2_06770W_A:ARP3:BZZ1:C4_01950W_A:ARC18:ARC19:CR_01180W_A:CR_03520C_A:ARC15:TPM2	2000601:51014:30042:30447:51666:226:32220:9651:71963:110055:34316:1904618:1:30041:1902404:51016:1903919:51017:30836:90527:32466:72583:6898:7124:30835:72697:34314:110056:1904623:30837:120080:34642:1904530:281:51654:1904670:7015:45010:30036:120081:1903475:2000813:1904622:44396:42989:6897:35690
105	histidine biosynthetic process	5 out of 340 genes, 1.5%	8 out of 6473 background genes, 0.1%	15	0.02558	0.0007	PRS1:HIS4:C4_05640C_A:HIS1:HIS7	7155:9116:8152:6207:55114:31505:9435:162:6015:19856:44406:43101:105:35690
52803	imidazole-containing compound metabolic process	5 out of 340 genes, 1.5%	8 out of 6473 background genes, 0.1%	15	0.02558	0.0007	PRS1:HIS4:C4_05640C_A:HIS1:HIS7	7155:9116:8152:6207:55114:31505:9435:162:6015:19856:44406:43101:105:35690
6547	histidine metabolic process	5 out of 340 genes, 1.5%	8 out of 6473 background genes, 0.1%	15	0.02558	0.0007	PRS1:HIS4:C4_05640C_A:HIS1:HIS7	7155:9116:8152:6207:55114:31505:9435:162:6015:19856:44406:43101:105:35690
42221	response to chemical	68 out of 340 genes, 20.0%	794 out of 6473 background genes, 12.3%	1.62602	0.02688	0.0007	HBR1:SVF1:SNF7:GAL1:GAL10:AGE3:ARC35:SMI1:DAK2:C1_10820C_A:HAP43:GAD1:MDG1:DDI1:C2_00360C_A:C2_00770W_A:MXR1:REG1:C2_01450C_A:C2_02000W_A:PRS1:NCB2:EBP7:HOG1:C2_04490W_A:CKA2:C2_07070W_A:ARP3:KRE30:C2_10120W_A:RAS1:C2_10670W_A:C2_10850C_A:NCE103:C3_03470W_A:MNN9:PBS2:C3_06860C_A:GCY1:GST2:CMD1:MET16:GLR1:CDC24:TRR1:FUR1:VID27:FET34:ARC18:C6_03320W_A:SOD3:RBP1:C7_03350C_A:RAD6:C7_04140C_A:CR_00130…	7010:16237:32:70485:45324:1900443:33215:31939:30447:722:6325:60236:42254:7039:742:7114:51666:30968:2001165:10520:226:71285:31497:6725:6749:1900239:6071:31929:71470:32995:1903694:46938:43577:30100:1903026:31571:36177:1901684:9651:97237:46835:10390:9405:71963:6012:43619:70966:61610:1990355:17144:6348:2182:1900231:1990954:43966:70987:6540:71596:36187:1903715:6970:70317:71455:45:30437:7231:6457:36168…
55086	nucleobase-containing small molecule metabolic process	23 out of 340 genes, 6.8%	169 out of 6473 background genes, 2.6%	2.61538	0.02895	0.0007	ISN1:LSC1:C1_07840W_A:PRS1:ADE8:GNA1:ATP5:URA3:PNP1:ADE2:C3_05760W_A:C3_07490W_A:CAT2:URA4:UAP1:HAM1:APA2:CR_00350W_A:CAB3:URA5:CIT1:ADE6:CR_05440W_A	30447:19358:6190:46109:9405:15937:46356:9143:46115:6221:6101:46084:6166:6148:9116:9437:6084:8152:15976:9217:46132:5975:9117:6099:15986:6207:55114:31505:6048:6189:9435:44182:9164:162:6015:44205:9062:19856:45333:6139:6144:44262:6222:16477:34356:34354:44406:46107:43101:6104:44011:71592:6635:1990181:45733:71590:909:9213:6164:105:35690
1901135	carbohydrate derivative metabolic process	33 out of 340 genes, 9.7%	294 out of 6473 background genes, 4.5%	2.15556	0.03211	0.0007	ISN1:LSC1:GAL10:VRG4:MTS1:AGM1:PRS1:ADE8:GNA1:C2_07140W_A:C2_09970C_A:ATP5:URA3:RKI1:MNT1:PNP1:ADE2:C3_05760W_A:MNN9:C3_07490W_A:CAT2:GUT2:UAP1:APA2:C7_00150W_A:CAB3:URA5:DOM34:CR_03160W_A:CIT1:ADE6:GUT1:CR_08550W_A	32:30447:6116:30968:19358:6003:6071:6190:6098:6679:46109:9405:6012:70966:15937:46356:46115:70317:6101:36168:46084:33499:6166:6148:9116:9437:6084:6486:1990570:8152:15976:7160:46132:45727:30448:5975:9117:6099:15986:6045:6207:55114:98609:6487:34221:31505:6072:1900429:19388:6048:1302:6189:44845:6006:44237:9435:9272:6057:9052:8615:44182:70481:34599:60257:9164:162:6015:44205:43710:9062:42149:30682:1985…
32272	negative regulation of protein polymerization	6 out of 340 genes, 1.8%	13 out of 6473 background genes, 0.2%	9	0.03377	0.0006	C1_10090C_A:C2_06770W_A:C4_01950W_A:CR_01180W_A:CR_03520C_A:TPM2	2000601:51014:30042:30447:51666:32220:110055:34316:1904618:1902404:51016:1903919:51017:30836:90527:32466:7124:30835:110056:1904623:30837:120080:34642:1904530:281:7015:30036:120081:1903475:2000813:1904622:44396:42989
18130	heterocycle biosynthetic process	46 out of 340 genes, 13.5%	476 out of 6473 background genes, 7.4%	1.82432	0.04109	0.001	HMT1:ISN1:SNZ1:RIB4:C1_07840W_A:RIB3:PRS1:NCB2:ADE8:GNA1:ACP12:C2_04380C_A:C2_04490W_A:ERF1:GTR1:ATP5:URA3:RKI1:PNP1:ADE2:C3_05760W_A:MET8:C3_07490W_A:HIS4:PEX5:C4_05640C_A:TRP4:URA4:UAP1:FUR1:HAM1:PUT2:RIB5:HIS1:HIS7:RAD6:CR_00350W_A:CAB3:TRP2:URA5:RIB1:CIT1:PDX3:ADE6:CR_05440W_A:ALO1	70485:6535:31939:30447:722:6325:31497:19358:7155:6190:31571:6098:10507:10390:46109:9405:9060:6631:15937:46356:17144:6348:2182:9143:1900231:6537:70987:71596:46115:71455:6221:6101:9396:46084:6166:6148:43618:43936:9116:61408:9231:42819:8152:10133:60567:724:43161:1990920:6383:9217:9267:46132:18195:36170:8655:6513:5975:45898:9117:6099:2000639:15986:6207:55114:9107:31505:16560:6406:18216:6048:2184:9008…
1902905	positive regulation of supramolecular fiber organization	9 out of 340 genes, 2.6%	33 out of 6473 background genes, 0.5%	5.2	0.04607	0.0009	ARC35:C2_06770W_A:ARP3:BZZ1:C4_01950W_A:ARC18:ARC19:CR_01180W_A:ARC15	2000601:51014:30042:30447:51666:226:9651:71963:110055:1:30041:1902404:51016:30836:72583:6898:72697:34314:51654:1904670:7015:45010:30036:1903475:2000813:44396:42989:6897:35690
5996	monosaccharide metabolic process	10 out of 340 genes, 2.9%	41 out of 6473 background genes, 0.6%	4.83333	0.04884	0.0009	GAL1:GAL10:RBK1:C3_06860C_A:GCY1:FBP1:C4_02620C_A:XKS1:SOU1:CR_08550W_A	30447:6003:46835:6012:61610:33499:5975:55114:1900429:19388:72593:6006:44237:5998:9272:44182:42843:34599:60257:42149:15757:1403:411:6014:42850:6094:42125:19568:19321:35690

## Sheet: Table S2B
Table S2. GO analysis of Grx3 interacting proteins. B. A complete listing of GO pathways found enriched using PANTHER Pathway
PANTHER Pathways	Candida albicans - REFLIST (6035)	Client Text Box Input (216)	Client Text Box Input (expected)	Client Text Box Input (over/under)	Client Text Box Input (fold Enrichment)	Client Text Box Input (raw P-value)	Client Text Box Input (FDR)
Tyrosine biosynthesis (P02784)	4	3	0.14	+	20.95	0.000434	0.0131
Flavin biosynthesis (P02741)	6	4	0.21	+	18.63	7.28e-05	0.0055
TCA cycle (P00051)	6	4	0.21	+	18.63	7.28e-05	0.00367
Asparagine and aspartate biosynthesis (P02730)	5	3	0.18	+	16.76	0.000826	0.0156
Histidine biosynthesis (P02747)	7	3	0.25	+	11.97	0.00215	0.0325
Cytoskeletal regulation by Rho GTPase (P00016)	15	4	0.54	+	7.45	0.00222	0.0304
Inflammation mediated by chemokine and cytokine signaling pathway (P00031)	19	5	0.68	+	7.35	0.000668	0.0144
FGF signaling pathway (P00021)	20	5	0.72	+	6.98	0.000838	0.0141
Integrin signalling pathway (P00034)	24	6	0.86	+	6.98	0.000255	0.00964
Ras Pathway (P04393)	17	4	0.61	+	6.57	0.00346	0.0435
EGF receptor signaling pathway (P00018)	27	6	0.97	+	6.21	0.000474	0.0119
Unclassified (UNCLASSIFIED)	5478	154	196.06	-	0.79	3.17e-16	4.78e-14
