# Supplementary material for: Proteomic profiling of the monothiol glutaredoxin Grx3 reveals its global role in the regulation of iron dependent processes
Source: PLoS Genet. 2020 Jun 11;16(6):e1008881. doi: 10.1371/journal.pgen.1008881 (PMC7319344; doi:10.1371/journal.pgen.1008881)
Supplement: S3 Table — (XLSX) [file pgen.1008881.s003.xlsx]

## Sheet: Sheet1
S3 Table. Strains used in this study.
Strain	Description	Genotype	Source
CaSS1	WT	ura3Δ::imm434/ ura3Δ::imm434 his3Δ::hisG/his3Δ::hisG URA3 tet R-GAL4AD	[1]
HLY4494	WT, ura - his-	ura3Δ::imm434/ ura3Δ::imm434 his3Δ::hisG/his3Δ::hisG	This Study [1]
HLY4491	grx2	ura3Δ::imm434/ ura3Δ::imm434 his3Δ::hisG/his3Δ::hisG grx2Δ::HIS3/GRX2pΔ::Tetp-SAT1-1	This Study [1]
HLY4492	grx3	ura3Δ::imm434/ ura3Δ::imm434 his3Δ::hisG/his3Δ::hisG grx3Δ::HIS3/GRX3pΔ::Tetp-SAT1-1	This Study [1]
HLY4493	grx5	ura3Δ::imm434/ ura3Δ::imm434 his3Δ::hisG/his3Δ::hisG grx5Δ::HIS3/GRX5pΔ::Tetp-SAT1-1	This Study [1]
sfu1		arg4Δ/ arg4Δ leu2Δ/leu2Δ his1Δ/his1Δ URA3/ura3Δ::imm434 IRO1/iro1Δ::imm434 sfu1Δ::Candida dubliniensis HIS1/sfu1Δ::C. maltosa LEU2	[2]
sef1		arg4Δ/ arg4Δ leu2Δ/leu2Δ his1Δ/his1Δ URA3/ura3Δ::imm434 IRO1/iro1Δ::imm434 sef1Δ::Candida dubliniensis HIS1/sef1Δ::C. maltosa LEU2	[2]
hap43		arg4Δ/ arg4Δ leu2Δ/leu2Δ his1Δ/his1Δ URA3/ura3Δ::imm434 IRO1/iro1Δ::imm434 hap4Δ::Candida dubliniensis HIS1/hap4Δ::C. maltosa LEU2	[2]
HLY4498	pMAL2-SFU1-13MYC	ura3Δ::imm434/ ura3Δ::imm434 his3Δ::hisG/his3Δ::hisG ADE2/ade2Δ::MAL2p-SFU1-MYC-URA3	This Study
HLY4507	grx3 + pMAL2-SFU1-13MYC	ura3Δ::imm434/ ura3Δ::imm434 his3Δ::hisG/his3Δ::hisG grx3Δ::HIS3/GRX3pΔ::Tetp-SAT1-1 ADE2/ade2Δ::MAL2p-SFU1-myc-URA3	This Study
HLY4500	pMAL2-SFU1-13MYC + pGRX3-GRX3-FLAG	ura3Δ::imm434/ ura3Δ::imm434 his3Δ::hisG/his3Δ::hisG ADE2/ade2Δ::MAL2p-SFU1-myc-URA3 GRX3/GRX3::Grx3p-GRX3-FLAG-NAT	This Study
HLY4559	grx3 + pMAL2-GRX3-HBH	ura3Δ::imm434/ ura3Δ::imm434 his3Δ::hisG/his3Δ::hisG grx3Δ::HIS3/GRX3pΔ::Tetp-SAT1-1 ADE2/ade2Δ::MAL2p-GRX3-HBH-URA3	This Study
HLY4568	WT, URA+, HIS+	ura3Δ::imm434/ ura3Δ::imm434 HIS3/his3Δ::hisG ADE2/ade2∆::URA3	This Study
HLY4565	grx3, URA+	ura3Δ::imm434/ ura3Δ::imm434 his3Δ::hisG/his3Δ::hisG grx3Δ::HIS3/GRX3pΔ::Tetp-SAT1-1 ADE2/ade2∆::URA3	This Study
HLY4566	grx3 + pTDH3-GRX3	ura3Δ::imm434/ ura3Δ::imm434 his3Δ::hisG/his3Δ::hisG grx3Δ::HIS3/GRX3pΔ::Tetp-SAT1-1 ADE2/ade2∆::TDH3p-GRX3-URA3	This Study
HLY4569	hap43 + pMAL2-GFP-HAP43	arg4Δ/ arg4Δ leu2Δ/leu2Δ his1Δ/his1Δ ura3∆/ura3Δ::imm434 IRO1/iro1Δ::imm434 hap4Δ::Candida dubliniensis HIS1/hap4Δ::C. maltosa LEU2 ADE2/ade2∆::MAL2p-GFP-HAP43-URA3	This Study
HLY4570	grx3 + pMAL2-GFP-HAP43	ura3Δ::imm434/ ura3Δ::imm434 his3Δ::hisG/his3Δ::hisG grx3Δ::HIS3/GRX3pΔ::Tetp-SAT1-1 ADE2/ade2∆::MAL2p-GFP-HAP43-URA3	This Study
		Citations
	1	Roemer T, Jiang B, Davison J, Ketela T, Veillette K, Breton A, et al. Large-scale essential gene identification in Candida albicans and applications to antifungal drug discovery. Molecular Microbiology. 2003;50(1):167-81.
	2	Homann OR, Dea J, Noble SM, Johnson AD. A phenotypic profile of the Candida albicans regulatory network. PLoS Genet. 2009;5(12):e1000783.
